# Supplementary material for: The impact of brand trust on consumers’ behavior toward agricultural products’ regional public brand
Source: PLoS One. 2023 Nov 30;18(11):e0295133. doi: 10.1371/journal.pone.0295133 (PMC10688752; doi:10.1371/journal.pone.0295133)
Supplement: S1 Data — (XLSX) [file pone.0295133.s001.xlsx]

## Sheet: 0
NO.	BT1	BT2	BT3	BT4	ATT1	ATT2	ATT3	SN1	SN2	SN3	PBC1	PBC2	PBC3	PI1	PI2	PI3	PB1	PB2	PB3
1	4	3	5	4	3	3	4	5	3	4	4	3	3	4	3	3	5	5	5
2	3	3	4	4	3	3	3	2	3	2	4	5	5	5	3	4	4	3	4
3	3	2	3	3	4	3	3	3	2	3	4	3	3	1	2	2	4	4	3
4	3	3	5	4	3	3	3	2	3	3	4	4	4	3	2	2	2	3	3
5	3	3	4	4	5	4	5	2	3	3	4	3	2	4	4	3	4	3	3
6	5	4	5	4	5	5	5	4	4	4	4	4	4	4	4	5	4	4	5
7	5	5	5	5	5	4	5	4	3	3	4	3	3	4	4	4	5	5	5
8	3	3	4	3	3	4	3	3	4	4	5	5	5	3	3	2	4	3	4
9	3	3	4	2	4	3	4	3	3	3	4	4	4	4	4	4	3	3	3
10	4	4	4	4	4	4	3	3	4	4	4	4	5	4	4	4	5	4	5
11	3	3	4	4	4	5	4	4	4	4	3	3	3	4	5	4	4	4	4
12	5	4	4	3	5	4	3	4	4	4	4	4	4	5	4	5	4	4	4
13	3	3	4	4	5	4	5	4	3	4	3	3	3	4	3	4	4	3	5
14	5	4	4	5	3	3	4	4	4	4	2	3	3	2	2	2	3	3	4
15	2	3	3	3	4	2	3	4	3	3	3	4	3	4	4	4	3	3	3
16	3	3	3	4	2	3	3	3	3	3	4	4	4	4	4	4	3	4	3
17	2	2	3	3	3	4	3	2	3	3	3	4	2	4	4	1	2	3	1
18	4	3	4	4	2	2	4	4	3	4	3	3	4	4	4	4	3	4	3
19	3	3	3	4	3	3	4	3	3	3	3	2	3	3	4	2	1	3	3
20	2	2	3	3	3	3	2	4	4	4	4	4	4	1	2	2	5	4	4
21	3	3	4	3	5	4	4	3	2	3	5	5	4	5	4	4	5	4	5
22	2	1	2	3	3	3	3	3	2	4	4	3	3	3	3	3	3	3	4
23	3	4	5	4	3	3	2	3	2	3	5	5	5	3	3	1	4	5	4
24	3	3	3	4	4	3	4	4	4	4	4	4	3	3	2	4	3	3	3
25	1	1	3	4	3	3	2	4	3	4	4	5	4	3	4	4	3	3	3
26	3	2	4	4	4	4	3	4	2	3	4	5	4	5	5	5	5	5	5
27	3	2	3	1	3	3	4	3	3	3	5	5	4	4	4	4	2	2	3
28	4	5	5	5	4	3	4	5	4	4	3	3	2	4	3	2	3	3	3
29	3	3	2	4	3	2	2	2	3	2	3	1	3	3	3	4	1	3	3
30	3	4	5	4	4	3	2	4	3	4	4	3	4	4	3	2	4	4	4
31	4	4	5	5	4	3	4	4	3	3	4	3	3	4	3	1	5	4	3
32	3	3	3	4	4	4	4	3	3	3	4	3	3	3	3	4	2	2	1
33	3	3	3	4	2	4	3	2	3	3	4	3	3	3	3	4	3	3	3
34	3	2	2	4	2	3	3	4	3	4	4	4	4	3	4	3	4	4	3
35	3	2	3	3	3	3	3	3	3	2	5	4	3	4	3	4	3	3	3
36	4	3	4	5	3	4	3	3	1	3	5	5	4	4	5	4	5	5	5
37	4	3	5	4	4	3	4	5	4	4	3	4	4	4	5	4	3	3	3
38	4	3	5	5	4	4	3	2	4	3	4	3	3	1	4	3	2	3	3
39	4	3	3	4	4	2	3	3	3	4	5	4	4	4	3	4	4	4	4
40	3	3	3	4	3	4	4	4	4	2	4	2	4	4	4	4	4	4	5
41	4	4	4	4	3	2	3	3	2	3	2	2	2	3	3	4	3	3	4
42	4	4	4	4	4	3	4	4	3	3	5	4	5	4	3	4	4	4	3
43	1	3	3	2	3	3	4	3	3	3	5	5	5	3	4	2	3	4	3
44	3	2	4	2	3	2	4	3	4	4	4	4	3	3	3	1	2	2	3
45	3	2	3	3	3	4	3	3	3	3	4	2	3	3	2	1	2	3	2
46	1	2	3	2	3	1	3	2	2	2	4	3	3	3	2	1	1	2	2
47	3	3	3	3	4	4	3	4	4	4	4	5	5	3	4	4	2	4	3
48	3	3	3	3	5	5	4	5	4	4	3	3	3	3	4	4	4	4	5
49	4	4	3	4	4	4	4	3	2	3	4	3	2	4	4	4	4	5	4
50	3	1	4	4	4	4	3	2	3	2	4	4	3	4	4	4	4	3	4
51	3	2	3	3	3	4	2	3	3	3	3	3	2	1	3	3	4	5	4
52	3	4	4	4	4	4	3	2	3	2	5	4	5	4	5	5	4	4	3
53	3	3	3	3	4	3	4	4	3	3	4	4	4	4	5	3	4	3	3
54	4	4	4	4	4	3	4	4	3	3	5	4	5	4	5	4	3	3	3
55	3	3	3	3	2	3	3	4	5	4	4	4	5	3	3	4	2	3	1
56	4	3	4	4	4	3	2	4	4	4	5	4	5	4	3	3	5	4	5
57	5	5	4	5	5	4	4	3	4	4	4	3	3	3	3	3	3	3	2
58	3	3	3	3	5	4	4	4	4	3	4	3	3	4	4	4	3	3	3
59	3	2	4	2	3	4	4	4	5	4	4	3	1	2	3	2	3	2	3
60	3	3	4	4	5	4	4	3	4	4	3	3	3	2	4	4	2	3	3
61	4	4	4	4	3	3	3	4	2	4	4	3	3	2	4	4	5	5	4
62	4	4	4	4	4	3	3	4	4	4	4	4	3	4	4	3	5	4	4
63	5	5	5	5	4	4	4	4	2	3	3	3	4	4	4	4	3	4	3
64	3	3	3	3	4	3	3	3	3	3	3	3	3	4	4	3	4	4	3
65	2	2	3	4	3	2	2	4	4	5	5	5	5	3	3	3	1	3	2
66	4	4	4	5	5	5	5	3	3	3	3	1	3	4	3	3	4	5	4
67	3	2	3	1	2	4	3	4	4	4	4	4	3	2	3	3	1	1	3
68	4	4	5	5	4	5	4	2	2	3	5	5	4	3	4	4	5	4	4
69	4	4	4	4	4	4	4	4	3	4	4	2	3	3	3	2	4	4	4
70	5	4	5	5	4	4	5	3	4	4	5	5	5	4	4	4	3	3	3
71	3	2	4	3	2	3	3	3	4	4	5	5	4	4	4	4	3	4	2
72	5	5	5	4	5	5	4	3	3	2	4	4	4	4	4	4	4	3	3
73	3	3	3	3	4	2	3	4	3	3	3	1	2	2	3	4	3	4	4
74	5	4	5	5	5	5	5	4	5	4	4	3	3	4	3	5	4	4	5
75	3	3	4	4	4	4	4	3	3	4	4	3	3	4	4	4	4	4	3
76	3	3	5	5	3	2	4	4	3	4	4	3	4	4	4	4	5	4	4
77	2	3	3	3	4	4	4	4	3	4	3	3	2	3	4	3	3	4	4
78	5	4	4	5	5	5	5	4	4	4	4	4	3	5	4	5	5	4	5
79	5	5	5	5	3	3	3	4	2	4	4	3	4	3	3	3	4	4	5
80	3	4	4	4	4	5	5	3	3	3	5	4	4	5	5	5	4	3	4
81	3	3	2	3	3	2	2	3	3	3	3	3	2	3	3	4	4	4	4
82	4	3	4	4	4	3	4	3	2	3	4	3	3	4	4	4	4	4	5
83	1	2	3	2	3	3	4	4	4	4	4	4	5	2	3	3	2	2	3
84	2	2	3	3	2	3	4	4	4	4	4	4	3	3	4	4	3	3	3
85	3	1	4	3	3	4	4	4	4	4	4	2	2	4	4	4	3	4	4
86	3	3	4	4	4	4	4	4	4	4	5	5	5	4	5	5	4	4	4
87	3	1	3	3	2	3	4	3	3	4	4	4	3	4	3	3	2	2	2
88	3	2	2	4	3	3	3	4	3	4	3	4	4	4	4	4	3	4	3
89	4	3	3	4	2	4	4	4	2	4	2	1	2	1	1	3	3	5	4
90	3	3	4	4	2	2	3	3	4	4	4	3	3	5	4	5	4	4	3
91	3	2	3	4	2	4	3	4	4	4	2	2	3	4	4	4	3	3	3
92	5	4	5	4	4	4	4	4	4	4	4	5	5	4	4	3	4	4	4
93	4	4	5	5	4	4	4	4	3	3	4	3	4	4	5	5	5	5	5
94	3	4	4	4	5	4	4	3	3	3	4	4	3	3	3	2	4	4	5
95	3	3	4	5	3	4	2	4	4	4	4	4	4	4	4	4	4	4	5
96	4	4	5	5	2	3	4	4	3	3	5	5	4	4	5	5	4	4	4
97	2	2	3	3	2	2	3	3	4	4	4	4	4	1	3	3	2	3	2
98	3	3	3	4	3	3	4	4	4	4	5	5	4	4	4	4	3	3	4
99	3	3	4	4	3	3	4	3	3	3	3	3	2	1	1	3	4	4	4
100	5	4	4	5	4	4	4	3	2	3	3	2	2	3	2	3	4	4	5
101	3	3	4	4	4	4	4	4	4	4	3	3	1	4	4	4	4	4	4
102	3	3	4	4	3	3	3	5	4	4	3	3	3	3	3	3	3	3	3
103	4	4	5	5	4	4	4	5	5	4	4	4	4	4	4	4	5	5	5
104	3	2	2	2	3	3	4	4	4	4	3	3	3	2	3	3	3	3	3
105	3	2	3	2	3	3	2	3	3	2	3	2	3	3	3	2	3	2	3
106	3	3	4	4	3	2	2	2	3	3	5	4	4	3	4	3	3	3	3
107	3	3	4	4	2	3	3	2	2	3	3	2	3	3	2	3	4	4	3
108	2	1	3	2	4	3	4	4	5	4	4	4	3	3	4	3	2	1	2
109	4	4	5	3	5	4	4	4	5	4	3	4	3	4	4	4	4	5	5
110	3	3	3	4	3	3	2	3	2	2	4	4	4	3	1	3	3	3	4
111	4	3	4	3	4	4	4	3	4	3	3	2	3	3	3	3	4	4	4
112	5	5	5	5	4	4	5	3	3	3	4	4	4	4	4	4	4	4	5
113	3	3	4	4	3	2	4	3	2	3	4	3	3	3	3	2	3	3	3
114	3	2	4	2	5	4	4	4	4	4	5	5	5	4	4	4	4	4	4
115	4	3	4	3	4	4	4	3	3	3	4	4	4	3	3	3	3	3	2
116	3	2	3	4	4	3	4	2	3	2	4	4	5	4	5	5	3	3	3
117	3	3	4	5	4	3	3	3	3	3	5	5	5	3	4	4	3	3	3
118	5	5	5	4	5	4	4	2	3	3	3	3	1	4	4	4	3	4	4
119	2	3	3	4	4	4	4	2	3	2	3	3	4	3	4	3	2	2	2
120	3	3	4	4	4	4	5	4	4	4	4	4	4	4	4	5	4	4	5
121	3	3	4	3	3	3	4	5	5	4	5	4	4	4	4	4	3	3	3
122	3	2	3	3	3	3	3	4	3	3	4	3	3	3	3	4	4	4	3
123	3	3	4	3	3	2	3	3	2	3	3	2	3	2	2	1	3	1	3
124	3	3	4	3	4	3	3	3	1	3	5	4	4	3	3	3	2	4	3
125	3	3	3	4	2	2	4	4	3	3	4	5	5	5	4	4	4	4	4
126	4	4	5	4	4	3	2	3	3	3	4	4	4	4	5	4	5	5	5
127	2	1	3	3	3	4	4	5	4	5	3	3	2	3	3	4	4	4	5
128	3	2	3	3	4	3	4	4	4	5	5	4	4	3	2	4	2	3	2
129	3	3	4	4	2	3	4	3	2	3	4	4	4	3	4	4	4	3	3
130	3	3	4	4	3	3	4	5	4	3	4	3	3	3	2	4	4	4	5
131	3	3	4	4	2	1	4	4	3	4	5	3	4	3	3	4	3	3	3
132	5	5	5	5	3	3	4	5	4	4	4	4	4	4	4	4	4	5	4
133	3	4	4	5	4	5	5	5	4	4	3	4	3	2	2	3	2	2	3
134	3	4	4	4	4	3	4	5	4	5	4	4	3	3	2	4	4	4	4
135	4	3	4	5	4	4	4	3	3	2	4	4	5	4	4	4	5	4	5
136	4	5	5	4	5	5	5	5	5	5	4	4	5	4	3	4	4	4	4
137	5	4	5	4	3	4	4	3	2	3	5	5	5	4	4	4	4	5	5
138	2	1	3	3	3	3	4	3	4	4	5	4	5	3	2	2	3	2	1
139	4	3	3	5	3	3	2	2	3	2	4	5	5	3	4	4	4	4	3
140	3	3	4	3	2	3	3	3	2	2	1	3	2	2	2	1	3	3	3
141	5	4	5	5	3	4	4	4	4	4	4	5	3	4	5	5	5	5	5
142	3	3	3	2	4	3	3	4	4	4	4	4	4	4	4	4	3	2	3
143	4	3	4	3	3	3	4	4	4	5	4	4	4	4	5	5	3	3	5
144	5	4	5	5	3	3	3	4	4	4	4	4	4	4	3	4	4	4	4
145	5	4	5	5	5	3	4	4	3	3	4	4	4	4	4	4	5	5	4
146	4	4	5	4	5	4	4	3	3	4	5	5	5	3	4	4	3	4	3
147	3	2	3	3	4	4	4	4	4	4	4	4	3	3	4	5	3	3	3
148	4	3	4	4	4	3	4	5	5	4	5	4	3	5	4	4	3	4	2
149	4	3	3	3	3	3	4	4	5	4	5	4	3	5	5	5	4	4	4
150	3	2	4	4	4	3	5	4	4	4	3	3	1	3	2	3	3	2	1
151	4	4	4	3	3	4	3	2	2	3	3	3	3	3	3	2	5	3	4
152	3	2	3	3	5	4	3	3	3	3	4	3	4	3	2	2	3	3	4
153	3	2	4	3	4	4	3	4	3	3	5	5	5	5	4	5	5	5	5
154	4	5	5	5	3	4	4	5	4	4	4	2	3	4	4	4	4	4	4
155	2	2	2	2	3	4	3	3	3	3	4	3	3	3	3	3	4	4	4
156	2	2	4	3	3	3	4	2	2	2	3	2	2	4	4	3	3	4	3
157	3	3	3	4	4	4	4	4	5	4	4	3	2	4	4	4	4	4	4
158	3	3	3	4	4	3	3	4	3	4	3	3	3	4	3	4	3	3	3
159	4	3	4	4	4	3	4	4	3	4	3	2	2	1	3	2	3	3	3
160	3	3	5	4	4	4	4	3	2	3	4	4	3	3	3	2	3	3	3
161	2	2	4	3	3	3	3	3	2	3	5	5	4	4	4	4	4	5	4
162	2	1	3	2	4	4	4	4	4	4	4	4	4	1	2	2	2	1	2
163	3	3	4	4	5	5	5	4	4	3	4	4	3	3	2	2	2	3	2
164	3	3	2	3	4	4	4	4	3	4	4	3	3	3	4	4	2	3	3
165	4	3	4	4	5	5	5	4	4	4	5	5	5	5	4	4	4	4	4
166	4	3	5	5	3	3	4	4	4	4	5	4	4	4	4	4	2	3	3
167	3	3	4	5	3	3	3	3	2	3	3	3	4	2	3	3	3	4	4
168	3	3	3	3	4	4	4	4	3	4	4	3	4	4	3	4	5	5	4
169	3	3	3	2	4	3	3	4	4	4	4	5	4	3	1	3	4	3	3
170	2	3	2	3	3	2	3	3	3	4	3	2	3	1	2	2	2	2	3
171	2	2	3	4	3	4	4	4	3	4	5	4	4	4	5	5	5	4	5
172	4	3	3	3	4	4	5	4	4	4	5	4	5	4	4	5	3	3	3
173	3	3	4	4	2	2	2	3	3	3	3	2	3	3	4	4	1	4	3
174	4	3	4	3	5	4	4	4	4	4	4	4	4	4	3	4	3	4	4
175	5	5	5	5	4	4	3	3	3	3	3	3	3	4	4	4	5	5	5
176	3	3	3	3	3	3	3	5	4	4	5	3	3	3	3	3	3	3	3
177	4	4	4	5	4	3	3	5	4	4	4	4	4	4	5	5	4	4	3
178	3	4	4	4	5	5	5	4	4	4	5	4	4	4	3	4	3	3	3
179	3	3	4	4	2	3	2	4	3	3	5	5	5	5	5	5	3	3	3
180	4	3	4	4	4	4	4	4	3	4	3	2	2	4	4	3	4	4	4
181	3	3	4	4	4	4	3	3	4	3	5	5	5	4	4	3	3	4	3
182	5	5	4	5	3	3	3	3	2	2	3	2	3	4	3	4	5	5	5
183	5	5	4	5	4	4	5	3	4	5	4	5	4	4	4	5	2	3	3
184	3	3	3	4	3	4	4	3	3	3	5	4	5	4	3	5	3	2	3
185	4	5	5	4	3	4	5	4	4	4	4	4	4	3	3	3	5	5	4
186	3	3	5	5	4	4	4	4	4	4	3	3	3	2	3	3	4	3	4
187	5	4	5	5	4	4	4	3	2	3	3	4	1	4	4	3	5	5	5
188	4	4	4	4	4	3	3	4	5	4	4	4	5	4	3	5	3	4	4
189	4	4	4	4	4	4	4	3	4	4	3	3	2	4	4	3	3	4	3
190	3	3	4	3	3	3	2	4	4	4	4	5	5	3	1	2	5	4	5
191	3	2	3	2	3	3	3	4	3	4	5	4	4	4	5	4	2	3	3
192	4	5	4	4	4	4	3	4	3	3	4	3	3	4	4	4	4	4	4
193	5	4	5	5	4	5	4	4	5	4	5	5	5	4	4	4	2	3	3
194	5	4	4	5	4	4	5	2	3	3	3	3	2	3	3	4	3	3	4
195	5	4	5	5	4	5	4	3	4	4	5	4	4	2	3	4	5	5	4
196	3	2	3	3	4	5	4	5	4	5	4	3	4	4	4	4	4	4	4
197	3	3	3	3	4	3	2	3	3	4	4	5	4	4	4	4	3	3	2
198	5	5	5	5	3	4	4	4	4	4	4	5	5	4	4	4	5	4	5
199	3	3	5	4	3	3	4	4	4	4	4	3	4	4	4	3	4	3	3
200	5	5	4	5	4	3	3	3	3	4	3	2	2	3	2	4	4	2	4
201	3	3	3	4	4	5	4	4	4	4	5	5	5	5	5	5	5	5	5
202	4	4	4	5	3	3	4	4	4	4	4	4	5	3	4	4	3	3	3
203	3	4	5	4	3	4	4	4	4	5	5	5	4	5	5	5	3	4	3
204	4	3	3	4	4	4	5	3	3	3	2	2	3	2	1	4	4	4	4
205	3	1	3	3	2	2	2	4	4	4	3	3	3	4	2	4	3	3	2
206	3	3	4	3	2	2	2	2	3	2	4	4	4	3	2	1	3	3	3
207	2	3	3	4	4	4	4	4	5	5	4	3	3	4	4	4	2	2	3
208	5	4	4	4	2	4	3	3	2	3	4	4	4	3	4	4	4	5	5
209	4	4	5	5	4	5	5	5	4	5	4	5	5	4	5	4	4	4	4
210	3	2	3	4	5	5	5	4	4	5	3	3	3	4	4	4	4	4	4
211	3	3	3	3	2	3	2	4	3	3	3	3	3	2	4	3	4	4	5
212	3	2	3	3	5	4	4	4	4	5	4	4	3	4	4	4	3	3	3
213	4	3	4	4	5	5	5	4	4	4	5	5	4	3	3	3	3	3	3
214	4	3	3	5	3	3	4	4	4	4	4	4	4	3	4	3	3	3	3
215	3	3	3	4	4	3	3	3	3	4	5	4	4	4	5	5	2	4	3
216	4	3	2	4	4	4	4	3	3	2	4	4	4	4	4	5	5	5	4
217	3	2	3	4	3	4	3	4	4	4	3	2	4	1	1	2	4	4	4
218	3	3	3	4	5	4	4	5	4	4	5	4	4	5	5	4	4	4	4
219	3	3	4	3	2	3	4	4	4	4	2	3	3	4	3	3	2	3	3
220	2	3	4	4	5	3	3	4	4	5	4	4	4	5	5	5	3	3	4
221	3	4	4	4	4	4	4	3	3	3	5	4	5	4	2	4	4	4	4
222	4	4	5	5	5	5	4	2	3	4	5	5	4	5	5	5	3	3	4
223	4	4	4	4	4	3	5	4	3	3	4	4	5	3	2	3	3	4	1
224	3	3	3	3	4	3	4	3	3	3	3	2	3	4	5	4	3	3	2
225	3	2	3	3	4	3	4	4	4	4	4	4	3	3	4	4	3	2	2
226	5	5	5	5	4	4	4	3	3	3	4	5	4	5	5	5	5	5	5
227	5	5	5	5	3	4	4	5	5	5	4	4	4	4	4	4	4	4	4
228	5	5	5	5	5	5	5	4	3	4	4	4	4	5	4	4	4	4	4
229	3	3	3	4	2	3	3	2	3	3	5	5	5	2	3	4	3	4	3
230	3	4	4	4	4	3	3	3	3	3	5	4	4	5	4	3	3	3	3
231	3	4	5	5	5	4	4	3	3	3	4	4	3	2	3	2	4	3	3
232	3	3	5	3	5	4	4	5	3	4	4	4	3	5	5	4	5	5	3
233	5	5	5	5	4	3	4	2	3	2	3	1	3	2	2	4	2	3	1
234	2	1	4	4	4	4	4	5	4	4	5	5	4	3	4	3	4	4	5
235	4	4	3	5	4	4	4	5	4	4	4	4	5	4	2	4	5	4	5
236	5	3	4	4	3	2	3	4	3	3	4	4	3	3	4	3	3	4	4
237	5	4	4	5	3	2	4	3	3	3	4	2	3	4	4	3	4	4	5
238	4	3	3	3	4	4	5	4	5	4	4	5	4	4	4	4	1	4	1
239	4	5	4	5	4	4	4	4	4	4	4	4	4	2	2	2	2	3	3
240	4	3	3	4	4	4	4	3	3	2	3	3	3	3	4	3	2	3	3
241	3	3	4	3	4	4	4	4	4	3	5	4	4	5	3	4	4	4	4
242	5	4	5	4	4	5	5	4	3	3	3	1	3	5	4	4	5	4	4
243	3	3	3	4	3	3	3	3	3	2	3	4	4	4	3	4	3	4	3
244	4	3	3	4	2	3	1	4	3	4	5	4	4	4	4	3	4	4	4
245	3	3	3	3	3	3	4	3	3	3	3	3	3	5	3	3	3	3	3
246	3	3	4	3	3	3	3	3	3	3	4	1	3	2	1	2	4	4	4
247	3	3	4	3	3	3	3	4	4	4	3	2	3	4	4	3	4	4	5
248	5	3	5	4	4	4	4	5	4	5	4	4	4	5	4	4	4	4	4
249	4	5	4	5	3	3	3	3	4	3	3	4	3	4	4	3	4	4	3
250	2	2	3	3	3	4	3	3	3	3	3	3	1	3	3	2	3	3	2
251	4	3	3	3	5	4	4	4	5	4	4	4	4	4	2	3	3	3	3
252	3	3	3	3	4	3	2	5	4	4	1	3	2	2	3	2	3	3	3
253	5	4	5	5	3	3	2	4	1	2	3	4	3	3	2	4	5	5	5
254	2	3	4	3	4	4	4	3	3	3	3	2	3	3	3	3	3	3	3
255	3	3	3	3	4	4	4	4	4	4	5	5	5	5	5	5	3	3	3
256	3	3	3	3	4	2	3	3	4	3	4	4	3	1	3	1	2	3	3
257	3	3	2	3	3	4	4	2	3	3	4	4	4	4	4	4	2	2	3
258	3	3	4	4	5	4	4	4	4	4	4	4	5	4	3	4	3	4	2
259	4	4	5	5	4	5	5	4	5	5	3	3	3	5	5	4	4	4	3
260	5	4	4	5	5	4	4	3	3	4	4	3	3	3	4	3	2	3	3
261	3	2	3	4	3	4	3	3	3	3	3	3	3	4	4	3	3	3	4
262	4	3	4	4	5	4	4	4	3	3	5	4	4	5	5	5	4	4	4
263	3	3	2	2	3	3	4	5	3	4	4	3	3	2	4	2	3	3	3
264	3	5	4	5	4	4	4	4	5	4	3	3	3	5	4	4	4	3	4
265	3	4	3	4	5	5	4	4	4	4	3	4	3	4	4	4	3	3	3
266	4	3	5	4	3	2	4	3	2	3	3	4	3	4	2	4	2	2	3
267	3	3	3	4	3	4	3	4	4	4	5	5	5	5	5	5	2	4	4
268	5	5	5	5	4	5	5	4	3	4	4	5	5	4	4	4	5	4	4
269	4	4	5	5	4	3	4	3	3	2	2	3	2	2	2	2	3	2	3
270	3	3	3	2	4	3	3	3	3	3	4	3	2	2	3	2	3	3	2
271	4	3	5	4	3	4	4	4	4	5	4	3	3	3	3	3	3	4	3
272	3	3	4	4	4	3	4	3	3	2	4	5	5	4	4	3	4	4	4
273	3	2	3	3	4	4	4	3	4	4	3	3	3	4	4	4	3	4	3
274	4	4	4	5	4	4	4	4	2	4	4	4	4	4	4	3	5	4	5
275	4	3	4	3	4	4	4	4	3	2	5	5	4	5	4	4	4	4	3
276	4	4	5	5	4	5	5	4	4	4	5	5	4	5	5	5	5	5	5
277	4	3	4	4	4	4	5	3	3	4	4	5	4	5	5	4	3	3	3
278	5	4	4	4	3	3	4	4	3	3	4	4	3	3	4	3	4	4	4
279	3	3	4	4	4	4	4	3	4	4	5	4	4	5	5	4	4	3	4
280	5	5	5	5	4	4	5	2	2	3	4	4	4	4	4	2	3	3	3
281	5	5	5	4	3	3	4	4	3	3	1	3	3	3	4	3	4	5	4
282	3	4	5	4	5	5	5	4	3	4	3	3	3	4	3	4	4	4	5
283	4	4	5	4	3	3	4	3	3	3	4	3	3	4	4	4	3	3	3
284	3	3	3	5	3	4	2	3	2	3	4	4	4	2	2	3	4	3	3
285	1	2	1	3	3	3	4	4	4	3	4	4	4	4	4	3	3	2	3
286	2	3	3	3	3	3	4	5	5	5	4	3	4	4	4	4	3	4	3
287	4	3	5	4	4	5	4	5	5	5	5	5	4	5	4	5	4	4	5
288	5	5	5	4	4	3	4	5	5	4	4	3	3	4	5	4	5	5	4
289	4	4	5	5	3	4	4	4	4	4	5	5	5	4	4	4	3	3	4
290	3	3	4	4	5	4	5	2	3	2	4	4	3	4	5	4	3	3	3
291	3	3	3	3	4	4	4	2	2	3	3	2	3	4	3	4	4	4	4
292	5	3	5	5	4	4	4	3	2	3	3	3	3	4	3	4	3	3	4
293	2	3	4	4	4	5	4	3	2	3	3	3	3	3	4	3	4	4	4
294	4	4	5	5	3	3	3	4	4	4	4	4	3	5	3	4	3	3	4
295	3	2	3	3	3	3	2	3	4	3	5	4	5	4	4	4	3	3	3
296	4	4	5	4	3	3	4	3	3	3	3	3	3	4	3	4	3	4	4
297	5	5	5	5	4	3	4	3	4	4	2	3	3	4	4	4	3	3	3
298	4	4	4	4	4	4	4	3	2	4	4	4	4	4	4	4	4	4	3
299	2	3	3	3	4	4	4	4	4	4	4	3	2	4	4	4	4	5	4
300	5	4	4	5	5	5	5	4	4	4	3	3	3	4	4	4	4	5	3
301	5	3	5	5	4	4	4	4	5	5	4	4	5	4	5	4	4	4	4
302	2	2	3	2	3	2	3	3	4	3	5	5	4	3	4	4	4	3	4
303	3	2	3	3	4	5	5	5	4	4	5	5	4	2	2	3	4	4	5
304	2	3	4	4	3	4	4	2	3	3	5	5	5	4	4	5	3	3	3
305	3	4	4	4	4	4	4	5	5	4	4	4	4	4	4	4	2	3	2
306	4	3	3	4	3	2	3	4	4	4	5	5	4	4	4	5	5	4	5
307	3	2	2	4	5	5	4	5	5	5	4	3	3	3	4	4	3	4	3
308	3	3	4	4	4	4	3	3	3	3	5	5	4	5	5	4	4	4	5
309	3	3	2	3	2	2	2	2	1	1	4	4	4	3	4	3	4	4	5
310	3	3	4	3	3	3	3	4	4	4	4	3	3	2	1	4	3	4	3
311	3	3	3	5	5	4	4	4	5	4	4	4	4	4	4	4	4	3	4
312	4	3	4	4	4	4	4	5	5	4	4	4	4	3	4	4	4	4	5
313	3	3	4	3	3	4	4	3	3	3	4	5	5	4	5	4	2	2	3
314	4	4	4	4	4	4	4	4	3	3	3	3	3	5	4	4	5	5	5
315	3	3	4	4	4	4	3	1	2	3	3	2	4	3	3	2	3	4	2
316	4	4	5	5	4	3	4	3	3	3	4	4	3	4	3	4	4	4	3
317	4	4	5	5	4	5	4	5	4	4	4	4	4	4	4	4	3	4	4
318	3	3	4	3	4	4	4	4	3	3	4	4	4	4	4	4	2	4	2
319	5	5	4	5	3	5	4	2	2	3	3	4	3	4	4	3	4	4	4
320	5	3	5	4	4	4	5	3	2	3	4	5	4	4	4	4	3	3	3
321	4	5	5	4	3	3	4	4	4	4	3	4	3	4	4	5	5	5	5
322	5	5	3	4	3	4	4	4	3	4	4	3	3	4	4	4	4	4	4
323	4	4	5	5	4	5	5	3	4	4	5	4	5	3	4	4	4	3	4
324	2	1	3	3	1	3	3	4	3	4	3	4	3	1	3	2	4	4	3
325	3	3	4	4	5	5	4	3	3	3	5	4	4	4	4	4	4	4	4
326	5	4	4	4	4	4	3	4	3	4	4	4	5	4	4	4	5	5	5
327	5	4	5	5	3	4	4	3	3	3	4	4	4	4	4	4	4	3	4
328	3	3	3	4	4	4	3	5	4	4	5	5	5	4	3	3	3	3	3
329	4	4	5	5	4	4	4	3	4	4	4	4	4	5	5	5	5	5	5
330	5	4	4	5	4	4	4	4	3	3	3	4	4	4	5	5	5	5	5
331	5	4	5	5	4	4	4	2	3	2	4	4	3	4	4	2	4	4	3
332	3	2	4	4	3	3	5	4	4	3	4	4	3	1	3	1	3	4	2
333	5	3	5	4	4	3	3	3	2	3	5	4	4	2	3	3	3	3	2
334	4	3	3	4	3	3	1	2	3	3	3	3	3	3	4	3	2	2	1
335	4	4	5	5	4	4	5	3	4	4	4	3	4	3	3	2	4	3	2
336	4	3	4	4	4	3	3	4	3	3	4	4	4	2	2	2	3	4	2
337	3	3	4	4	4	3	4	2	3	3	4	3	3	2	3	2	3	2	2
338	4	3	4	3	4	3	3	5	4	4	5	5	4	4	4	4	5	5	5
339	5	4	5	5	5	4	5	4	4	4	2	4	2	4	5	5	4	4	4
340	2	1	4	3	4	4	5	5	4	4	2	2	2	3	4	2	4	4	4
341	5	5	5	5	5	5	5	3	3	2	4	4	4	4	4	4	3	3	4
342	4	3	4	4	3	1	4	2	3	2	5	5	5	3	3	3	2	3	3
343	3	2	2	2	4	4	4	4	3	3	5	4	5	4	3	4	3	2	3
344	3	3	3	3	3	3	4	3	3	4	2	2	2	2	3	1	3	4	3
345	3	2	4	3	4	3	4	4	3	2	5	4	5	3	3	4	3	2	3
346	4	2	4	4	5	4	5	4	4	5	4	4	4	5	5	5	5	5	4
347	5	3	5	5	4	4	5	4	4	4	2	3	2	5	4	4	4	5	4
348	3	3	4	3	4	4	4	3	4	4	4	4	4	4	4	4	3	3	4
349	3	3	4	4	4	4	4	3	4	3	5	5	5	4	5	4	3	3	3
350	4	4	5	5	5	5	5	5	4	5	4	5	4	5	4	4	3	4	3
351	3	4	5	5	4	3	3	3	3	4	4	4	4	4	4	5	5	5	5
352	5	4	5	5	5	4	4	5	5	4	4	4	4	4	4	4	5	5	5
353	3	3	2	4	3	5	4	4	5	4	4	4	4	4	3	4	2	3	3
354	4	4	4	4	4	4	5	4	4	4	3	3	2	4	4	3	4	3	3
355	4	4	4	5	4	5	4	4	5	5	5	5	5	5	5	5	4	4	4
356	3	1	2	3	4	5	4	5	4	5	4	4	4	3	4	3	4	4	4
357	5	5	5	4	5	5	4	5	4	5	4	5	4	5	5	5	5	5	5
358	4	4	5	4	4	4	5	5	4	4	4	4	3	4	4	3	4	4	5
359	3	3	4	3	3	3	2	4	3	3	4	4	3	5	4	4	4	5	5
360	5	4	5	5	4	4	4	4	4	4	4	4	4	4	5	4	4	4	4
361	4	5	5	4	5	4	5	4	3	3	5	5	5	5	5	5	4	5	4
362	3	3	4	3	5	4	5	5	4	5	3	3	3	3	4	4	3	3	2
363	3	1	2	3	4	3	3	5	5	5	4	4	5	1	2	3	1	3	2
364	3	3	4	3	4	3	4	4	4	3	3	4	3	2	2	3	5	5	4
365	3	4	4	5	2	4	4	4	3	4	5	5	4	5	4	5	5	5	5
366	3	3	4	3	4	5	5	4	4	3	4	3	3	4	3	4	4	4	4
367	5	4	5	5	4	5	4	4	4	4	5	4	4	4	5	5	5	5	5
368	5	4	5	4	4	5	4	4	5	4	4	5	5	4	4	3	4	4	3
369	4	4	5	5	5	5	4	5	5	4	5	5	5	4	4	4	4	5	5
370	2	2	3	3	4	4	5	5	4	4	3	3	2	4	4	2	3	4	3
371	5	4	4	5	4	5	5	4	4	4	5	4	4	5	5	4	4	4	5
372	3	3	4	2	3	3	3	2	3	2	4	3	3	3	4	3	4	4	4
373	4	3	4	5	5	4	5	4	4	3	4	4	4	4	4	4	4	4	5
374	2	2	3	3	4	4	4	2	3	3	4	4	4	4	4	5	3	3	3
375	3	3	3	4	4	5	2	3	4	4	5	5	5	4	4	4	4	5	5
376	3	4	4	3	3	2	2	4	3	3	3	2	2	3	1	1	5	5	5
377	4	5	5	5	4	4	4	3	3	3	5	5	4	4	3	4	4	4	4
378	3	4	4	4	4	4	4	3	3	4	5	5	5	3	3	4	3	3	3
379	5	4	5	4	5	5	4	4	4	4	4	4	4	5	5	4	5	4	4
380	4	5	5	5	5	4	4	4	2	3	5	5	4	5	4	4	3	4	3
381	4	4	3	4	3	5	4	5	4	4	4	3	3	3	2	2	3	3	3
382	4	3	5	5	4	4	4	4	4	5	4	4	3	4	5	4	4	4	4
383	4	3	4	5	4	4	4	4	4	4	3	4	4	4	5	5	4	4	3
384	3	3	4	4	5	5	5	4	3	5	4	4	4	5	4	5	5	5	4
385	3	4	4	4	5	4	4	4	3	3	3	4	3	4	4	3	5	5	5
386	4	3	4	3	4	4	4	3	4	4	4	4	4	3	3	3	4	4	5
387	3	3	4	4	4	4	4	4	5	4	3	4	3	4	4	4	3	4	3
388	5	4	5	4	4	3	4	3	3	3	5	5	5	5	4	5	5	5	5
389	2	2	4	3	4	5	4	2	3	3	4	4	4	5	4	5	2	2	3
390	3	3	3	4	5	4	4	5	4	5	3	4	3	1	3	4	4	4	3
391	4	5	5	5	5	5	5	4	4	3	4	3	3	5	3	4	5	5	5
392	3	3	4	5	4	4	3	4	4	4	4	3	3	4	5	4	4	4	4
393	1	2	3	3	4	4	4	4	4	4	2	3	3	4	3	4	4	4	4
394	4	4	5	4	5	4	5	5	5	5	5	4	4	5	4	5	5	5	4
395	3	3	3	3	4	3	3	2	3	2	4	3	3	4	4	3	4	4	4
396	4	4	5	5	5	4	5	4	4	5	5	4	4	5	5	4	5	5	4
397	4	4	5	5	4	4	4	3	4	4	5	4	4	4	4	4	4	4	4
398	3	4	5	4	4	4	4	4	4	4	5	5	5	5	4	5	4	4	5
399	5	5	4	4	5	4	5	5	4	5	5	5	5	5	5	5	5	5	5
400	3	2	3	3	3	3	4	3	4	4	5	4	5	4	4	4	4	3	3
401	5	4	5	5	5	5	5	5	4	4	4	4	4	5	4	5	5	5	5
402	4	4	4	5	4	4	3	3	3	3	4	4	4	4	3	3	3	4	4
403	3	3	4	4	4	4	4	4	4	4	4	3	4	4	5	4	3	3	3
404	4	3	4	4	4	4	4	4	4	5	3	3	3	4	3	3	3	3	4
405	3	3	4	4	3	4	4	5	5	4	4	4	4	5	4	5	5	4	5
406	4	4	4	4	4	3	4	5	4	5	5	5	4	4	5	4	3	3	2
407	3	3	4	4	4	5	4	3	3	3	4	3	3	5	4	5	3	4	3
408	4	4	5	5	5	5	5	5	4	5	2	3	3	5	4	4	5	5	5
409	3	3	4	4	3	3	2	4	3	4	3	3	2	5	4	4	4	4	4
410	3	4	5	5	4	4	4	4	3	3	4	4	4	5	5	5	3	2	4
411	4	4	4	5	5	5	5	4	4	4	1	3	3	4	4	4	4	4	4
412	5	3	4	4	4	4	4	4	3	4	5	5	4	3	2	3	3	3	1
413	3	4	4	4	4	5	4	3	3	3	4	4	4	3	3	4	4	4	3
414	4	3	4	5	5	4	5	4	5	4	5	4	4	4	4	4	3	4	2
415	3	2	3	4	5	4	5	4	5	4	5	4	4	4	4	4	3	3	3
416	4	3	4	4	4	3	4	4	4	5	5	4	5	4	5	4	2	4	3
417	5	4	4	5	4	5	4	5	4	4	4	4	4	4	3	3	5	4	5
418	3	2	3	3	4	5	4	5	4	4	5	4	4	4	4	4	3	4	4
419	1	1	3	3	5	5	4	4	4	4	4	4	3	3	3	3	2	2	2
420	3	2	3	3	4	4	4	5	4	4	4	4	4	4	4	4	5	4	5
421	4	4	4	4	4	3	2	4	4	4	5	5	5	2	3	3	4	4	2
422	2	2	3	3	3	4	4	4	4	5	4	3	4	4	5	4	4	4	5
423	3	3	3	3	3	2	4	4	2	2	4	3	2	3	2	3	4	4	3
424	4	4	4	5	4	5	5	4	4	5	5	4	5	5	4	4	5	5	5
425	4	4	5	4	5	4	5	3	5	3	5	4	4	5	4	5	3	4	3
426	3	4	4	4	3	3	2	4	2	3	5	4	3	4	4	4	4	5	4
427	5	3	5	4	4	4	5	4	4	4	4	4	3	4	4	3	4	4	3
428	3	2	3	4	5	4	4	4	5	3	4	4	5	4	4	2	4	3	3
429	4	3	4	4	5	4	4	4	4	4	4	4	4	4	4	4	5	5	4
430	3	3	4	3	4	5	4	4	4	4	4	5	4	4	4	4	5	4	5
431	4	3	5	5	3	3	2	4	3	4	4	4	4	5	5	5	5	5	5
432	3	3	3	4	5	4	4	3	2	2	3	4	2	5	4	4	4	4	4
433	5	4	4	4	5	5	5	4	3	3	4	2	2	4	4	5	4	4	3
434	4	4	4	4	4	4	4	3	3	4	4	4	3	4	4	4	4	4	5
435	3	4	5	4	4	5	5	4	3	4	5	4	4	4	5	4	5	5	5
436	4	4	4	4	4	4	4	5	5	4	4	3	3	4	4	4	3	4	3
437	2	3	4	3	5	4	4	4	4	4	5	5	4	5	4	5	4	3	3
438	3	3	4	5	5	4	4	3	3	3	5	5	4	4	5	4	4	4	3
439	5	3	5	5	5	5	5	5	4	3	5	4	4	4	5	4	4	5	5
440	5	3	4	4	3	4	4	4	4	4	2	3	3	1	3	3	2	2	3
441	2	3	4	3	4	4	3	4	5	4	5	5	5	5	3	3	4	4	4
442	5	5	5	5	4	4	4	4	4	3	4	3	4	4	4	2	4	5	5
443	5	5	5	5	4	4	4	4	3	3	5	5	5	5	5	4	5	5	5
444	3	3	4	5	5	4	4	4	3	4	3	3	3	4	4	4	4	4	4
445	3	3	3	4	4	5	5	4	3	4	5	5	5	4	5	4	4	4	4
446	5	5	5	5	4	4	4	4	5	4	2	2	3	4	4	4	4	3	4
447	3	3	3	3	4	4	3	4	3	4	4	4	4	4	5	5	5	5	5
448	4	5	5	4	5	4	4	4	3	3	3	3	4	3	4	4	4	4	3
449	4	3	4	4	4	5	4	3	3	4	5	4	5	4	5	5	5	5	4
450	5	5	5	5	5	4	5	5	4	4	4	4	2	4	5	4	5	5	5
451	4	4	5	5	5	5	4	5	5	4	5	5	5	5	4	4	3	3	3
452	2	2	2	3	4	4	4	4	5	4	4	4	4	4	3	2	1	1	2
453	4	5	5	5	5	4	4	5	5	4	4	3	3	4	4	4	5	5	4
454	5	5	5	5	4	3	4	3	3	2	3	3	3	4	4	4	5	4	5
455	4	5	5	5	5	5	3	4	4	4	5	5	4	4	4	4	4	5	5
456	3	3	4	4	4	4	4	4	4	4	4	4	3	5	4	5	3	3	2
457	5	5	4	5	5	5	4	3	2	3	3	2	1	4	4	4	5	5	5
458	4	5	5	5	5	5	4	5	4	4	5	4	4	5	5	5	4	4	3
459	4	5	5	5	5	4	4	4	4	4	4	5	4	4	4	5	5	3	5
460	4	4	4	4	4	4	4	2	3	4	4	4	3	5	4	4	3	3	3
461	3	1	2	3	4	4	4	3	2	2	3	3	3	3	3	4	3	4	3
462	4	5	5	5	5	5	4	4	4	5	5	5	5	4	4	4	5	5	5
463	5	4	4	4	4	5	4	1	3	3	5	5	4	4	5	5	4	4	5
464	4	3	4	5	4	2	2	3	3	3	4	4	4	2	3	2	4	5	4
465	3	3	4	4	4	3	3	4	5	4	4	4	4	3	4	3	3	5	3
466	2	2	1	3	4	4	4	3	2	3	3	3	3	3	3	3	3	3	1
467	4	5	5	5	2	2	2	5	4	5	4	4	4	5	5	5	5	5	5
468	5	5	5	5	5	5	5	4	4	4	5	5	5	5	4	4	5	5	5
469	5	5	5	5	5	4	5	4	5	4	4	4	4	5	4	5	3	3	3
470	4	4	4	4	4	5	5	4	5	4	4	4	4	3	5	4	4	5	4
471	5	4	5	5	5	5	5	4	4	4	5	4	4	5	4	4	4	3	5
472	5	3	4	4	5	4	4	4	4	5	4	4	3	4	4	4	4	4	4
473	3	3	3	4	4	4	4	4	4	4	4	5	4	4	5	5	3	3	3
474	5	5	5	5	5	5	5	2	3	2	5	5	5	5	4	5	5	4	5
475	4	5	4	5	5	5	5	5	5	5	4	4	3	4	4	4	5	5	5
476	3	5	5	5	2	3	3	3	2	4	4	4	4	3	4	4	5	5	4
477	5	5	5	5	5	5	5	4	4	4	3	3	2	4	4	3	5	5	5
478	5	4	5	5	5	4	5	5	5	4	4	3	3	5	3	4	4	4	3
479	4	4	5	5	5	5	5	4	5	4	3	3	3	4	4	4	3	4	1
480	4	3	5	5	4	4	3	3	2	2	4	4	3	4	1	2	5	5	5
481	3	3	3	4	3	2	2	4	4	4	5	5	5	4	4	4	3	4	3
482	2	2	3	3	4	4	3	4	4	4	4	4	3	4	4	3	3	4	3
483	5	3	4	4	5	5	5	5	4	5	4	4	5	4	4	4	3	4	3
484	3	2	2	4	3	3	3	4	3	3	4	3	4	2	4	1	1	1	2
485	5	4	4	4	4	4	5	5	4	4	5	4	4	4	4	4	5	5	4
486	2	2	3	3	3	4	4	4	2	3	3	3	3	4	5	4	4	4	4
487	4	5	5	5	5	5	5	3	3	4	5	5	5	5	5	4	5	5	5
488	4	4	4	5	4	3	4	5	4	4	4	4	4	4	4	3	4	3	5
489	3	3	3	3	3	3	4	2	3	2	5	4	4	4	4	3	3	3	3
490	3	3	4	4	3	4	4	4	3	4	4	2	3	4	5	4	5	5	5
491	1	3	4	4	5	5	4	4	4	4	5	5	5	5	4	4	5	4	5
492	5	5	5	5	5	5	5	4	4	5	4	4	4	5	4	5	4	4	4
493	5	5	5	4	5	5	5	4	4	4	3	3	3	4	5	4	5	5	5
494	4	4	4	5	5	5	4	3	3	3	4	4	4	4	4	4	3	3	4
495	5	4	3	5	4	4	3	3	3	4	5	5	5	4	5	4	5	4	4
496	3	1	3	4	3	3	3	4	5	3	5	5	4	5	5	4	3	3	4
497	4	2	3	3	3	2	2	4	2	4	4	4	5	5	5	4	4	5	5
498	3	4	4	4	4	3	4	2	3	3	2	2	3	4	4	4	4	3	4
499	4	5	4	5	5	4	4	3	4	4	4	4	4	4	5	4	5	4	4
500	5	4	4	5	5	5	5	4	5	5	3	3	3	4	5	5	5	4	4
501	4	3	4	3	4	5	5	3	4	3	3	4	4	5	4	4	4	4	3
502	5	4	5	4	3	3	3	3	3	2	4	4	4	4	4	4	3	3	4
503	3	3	4	4	5	5	5	5	5	4	4	5	5	5	5	5	3	4	3
504	3	2	3	2	5	4	4	4	4	4	3	2	3	4	4	4	3	4	3
505	5	5	5	5	5	4	5	5	4	4	4	4	4	5	5	4	5	5	5
506	2	2	2	3	4	4	5	4	5	5	4	4	4	4	5	4	2	2	2
507	4	4	4	5	4	4	3	4	4	4	4	4	3	2	3	2	4	3	5
508	4	3	5	4	4	4	4	3	4	3	5	4	4	5	5	4	4	4	5
509	4	4	4	4	4	4	5	3	3	3	5	4	4	5	5	5	5	4	4
510	3	3	3	3	4	4	5	4	4	4	3	3	2	4	4	4	3	4	4
511	4	4	5	5	4	4	4	4	4	3	4	4	4	4	5	5	5	5	5
512	5	5	5	4	5	4	4	3	4	3	5	4	5	4	5	5	5	5	5
513	5	4	4	5	5	5	5	4	4	4	4	4	4	5	5	4	5	5	5
514	5	4	4	5	5	5	4	3	3	3	3	3	2	3	4	4	5	4	4
515	4	5	5	5	4	5	5	3	4	4	3	4	3	5	5	5	5	5	4
516	5	5	5	5	5	5	5	4	4	4	5	5	5	5	4	5	5	5	5
517	3	3	3	4	4	4	4	3	3	2	4	3	2	4	4	4	3	4	4
518	4	4	4	5	3	3	3	4	4	5	4	5	5	5	4	4	5	4	5
519	4	4	4	4	4	5	5	4	4	4	5	4	4	5	5	5	5	4	5
520	5	5	5	5	5	5	5	4	4	4	5	4	4	4	5	5	4	5	4
521	3	3	3	4	3	4	4	4	4	4	3	2	2	4	3	3	3	3	2
522	3	3	3	4	4	4	3	4	4	5	5	5	5	4	3	4	4	4	5
523	4	5	4	4	4	4	4	5	4	4	3	3	3	3	3	3	4	4	5
524	3	3	4	4	4	3	4	4	4	4	4	3	3	2	2	3	3	3	2
525	5	4	5	4	4	5	4	4	4	4	3	3	3	4	4	3	4	5	5
526	4	3	5	4	5	4	4	4	4	4	4	3	4	4	5	5	5	5	5
527	5	5	5	5	5	4	4	2	3	3	4	3	3	5	5	5	4	5	5
528	5	5	5	5	4	4	5	4	4	4	4	4	5	2	4	4	2	4	3
529	4	3	5	5	3	4	4	4	4	3	4	4	5	4	4	4	5	4	4
530	5	5	5	5	5	5	5	4	5	5	3	3	2	4	5	5	4	4	4
531	3	3	4	4	4	4	4	3	3	2	5	5	5	2	1	4	3	5	3
532	4	5	5	5	5	5	5	5	4	4	4	4	4	4	4	4	5	5	5
533	3	3	4	4	4	4	4	5	5	4	4	4	4	4	4	4	4	4	4
534	3	4	5	5	5	5	5	4	3	4	5	4	4	5	5	5	5	5	4
535	5	5	5	5	5	5	5	4	5	5	4	4	4	5	4	4	4	4	5
536	3	3	4	4	2	3	3	4	3	4	4	3	2	4	1	3	4	3	4
537	4	4	4	5	5	5	5	4	4	3	4	4	4	4	4	5	5	4	4
538	3	3	4	4	3	3	4	5	4	5	2	2	2	2	3	4	3	3	2
539	2	3	3	3	3	3	3	3	4	4	3	1	1	2	2	3	2	1	3
540	4	4	5	5	5	5	5	4	5	4	4	4	3	4	5	5	4	4	4
541	4	3	4	4	4	3	3	5	5	5	5	5	5	3	4	4	4	4	4
542	5	4	5	4	4	4	4	2	3	4	5	4	4	4	4	4	4	4	5
543	4	4	5	4	4	4	5	5	4	5	5	4	5	3	3	4	4	5	4
544	4	5	5	4	3	3	3	4	4	5	4	3	4	4	4	4	4	4	4
